# Supplementary material for: Genome-Wide Analysis and Expression Profiles of the VOZ Gene Family in Quinoa (Chenopodium quinoa)
Source: Genes (Basel). 2022 Sep 21;13(10):1695. doi: 10.3390/genes13101695 (PMC9601790; doi:10.3390/genes13101695)
Supplement: Supplementary file 1 [file genes-13-01695-s001.zip]

Archive with 2 entries (2 files):
- Table S1. Proteins sequences of 30 VOZs in different species.xlsx
- Table S2. Secondary structure characteristics of CqVOZ proteins.xlsx
