# Supplementary material for: Genome-Wide Analysis and Expression Profiles of the VOZ Gene Family in Quinoa (Chenopodium quinoa)
Source: Genes (Basel). 2022 Sep 21;13(10):1695. doi: 10.3390/genes13101695 (PMC9601790; doi:10.3390/genes13101695)
Supplement: Supplementary file 1 [file genes-13-01695-s001.zip › Table S1. Proteins sequences of 30 VOZs in different species.xlsx]

## Sheet: Sheet1
>CqVOZ1
MRKGLKRNSCKSASHQLFKDKAKNRVDDLQMIFSDLQSARKDSRTLDATVLEEQVYLMLREWKSELNEPSPASSVQNDSLGTFSSDIYRLLHLCDEEDDATSPFELPLPKSEPDVQKFQAGDAIGFQEGPEVKPGSLEQNFSPVDQCKGSPGLRSLTTTNMEMANQLDYNQFNLHVDLEHHYLSGYNGVDVSALYAHPISGFLPNVCPPPAAFLGPKCALWDCPRPAQGSDWWLDYCSSFHAILALNEGPPGMTPVLRPGGIGLKDGLLFAALSAKAQGKDVGIPECEGAATAKSPWNAPELFDLSVLEGETIREWLFFDKPRRAFESGNRKQRSLPDYSGRGWHESRKQVMDEFSGLKRSYYMDPQPLNNYEWHLYEYEINKCDVCALYRLELKLVDR…
>CqVOZ2
MGKDSKNCKQPSHRLLKDQAKNRIEGLQSVFNELQGAMKESRAGDVATLEEQVKQMLCEWKADLSEPTPTSSVPEDSLGSFSKELGQLLQQFDVEDDATSPLTAPPITRHSDATCTFAVPNSVGDVEVCYLNHTPQQQNFQGFQIHTPQQHDFEGFQNHISQHGFPDLDNHTPQHHELPGFVNHTPESQDYQGFARCNNAATNMQGGMINNFEASGLHNMVPNNFNMTTQLDEHHNLDSEIFISASGIENWGLDDIPDFLGVLPNVNPPPSAFLGPKCALWDCVRPAQMSEFCNNYCSAFHAELAVKECPPGTVPIMRPGGIGLKDGPLFVALKSKLEGKDVGIPECLGAASAKSPWNTPELFDISILEDEKIREWLFFDKPRRAFETGNRKQRSLPDH…
>CqVOZ3
MRKGLKRNSCKSASHQLFKDKAKNRVDDLQMIFSDLQSARKDSRTLDAAVLEEQGPEVKPGSLEQNFSPVDQCKGSPGFRSLTTNMEMANQLDYNQFNLHVDLEHHYLSGYNGVDVSALYAHPISGFLPNVCPPPAAFLGPKCALWDCPRPAQGSDWWLDYCSSFHATLALNEGPPGMSPVLRPGGIGLKDGLLFAALSAKAQGKDVGIPECEGAATAKSPWNAPELFDLSVLEGETIREWLFFDKPRRAFESGNRKQRSLPDYSGRGWHESRKQVMDEFSGLKRSYYMDPQPLNNYEWHLYEYEINKCDVCALYRLELKLVDRKKTPRGKTANDTVSELQKQMGRLTAEFPLDNRRPLKGRAKFNSKDGVGNLRSDPNQLISGDKTFDHGVGPPYGYL…
>CqVOZ4
MGKDSKNCKQPSHRLLKDQAKNRIEGLQSVFNELQGAMKESRVGDVATLEQQVKQMLCEWKADLSEPTPTSSVPEDSLGSFSKELGQLLQQFEVEDDATSPLTAPPIMRHGDATCTYAVPNSGGDVEVCYLNHTPQQQFQGFQIHTPQQNDFEGFQNHISQHGFPDLDNHTPQHHELPGFVNHTSESQDYQGFAHCNNAATNMQGGMINNFEASGLHNMVLNNFNMSTQLDEHQNLDSEIFISASGIENWGLNDIPDFLGVLPNVNPPPSAFLGPKCALWDCVRPAQMSEFCKNYCSAFHAELAVKECPPGTVPIMRPGGIGLKDGPLFVALKSKLEGKDVGIPECLGAASAKSPWNTPELFDVSILEDEKIREWLFFDKPRRAFETGNRKQRSLPDHE…
>AtVOZ1
MTGKRSKTNCRSASHKLFKDKAKNRVDDLQGMLLDLQFARKESRPTDVTLLEEQVNQMLREWKSELNEPSPASSLQQGGTLGSFSSDICRLLQLCDEEDDATSKLAAPKPEPADQNLEAGKAAVFQRGYNLVQGKSEHGLPLVDNCKDLSLAAGNNFDGTAPLEYHQQYDLQQEFEPNFNGGFNNCPSYGVVEGPIHISNFIPTICPPPSAFLGPKCALWDCPRPAQGFDWFQDYCSSFHAALAFNEGPPGMNPVVRPGGIGLKDGLLFAALSAKAGGKDVGIPECEGAATAKSPWNAPELFDLTVLESETLREWLFFDKPRRAFESGNRKQRSLPDYNGRGWHESRKQIMVEFGGLKRSYYMDPQPLHHFEWHLYEYEINKCDACALYRLELKLVDGK…
>AtVOZ2
MSNHPKITSAHQNVEEKLRELQERFCHLQAARKEGRHGDLALLEAQISQNIREWQAELTAPSPESSLLGEGISQFLEEFAPLLKLDEEDDATSTLKEHAGAKPDPEGFSQSLCPPEWTSENFSQSPFNGNFSCGFEDALNSTETHGQQLHYGYEGFDPSINSAPDFHDQKLSSNLDITSQYDYIFSEVRQELDNSPSTKLDSSEEIDNFAEFSTPSSVRVPPSAFLGPKCALWDCTRPAQGSEWYLDYCSNYHGTLALNEDSPGTAPVLRPGGISLKDNLLIDALRAKTQGKNVGIPVCEGAVNTKCPWNAAELFHLELVEGETIREWLFFDKPRRAYDSGNRKQRSLPDYSGRGWHESRKQLMKEQEGQKRSYYMDPQPPGPFEWHLFEYQINESDAC…
>Gh_A03G1362
MQNNSSKNKCTSASHQQMVDNAKNRLNFLQEQFTDLQAARKEGRAGDVAVLEEQVYQNLREWKAELCTPSPASSLLGSLGSFSDDINRLLQLYEEEDDATSPLKESAVLKPEIDDQSLNPSSLPVIPEDYFVTHEPQEQSFQGFDLCKVSTSANADINYQLDYHPFDLQQDFDHGHLLDANGTEDYVKDANSNMLPNISPPPSAFMGPKCALWDCTRPAQGSDWFQDYCSSFHATLALNEDPPGTNPILRPGGISLKDNLLLDAVRAKAQGKNVGIPQCEGAATMKSPWNATELFDLSLLEGEIIREWLFFDKPRRAFESGNRKQRSLPDYSGRGWHESRKQVMKEFAGQKRSYYMDPQPSGKYEWHLFEYEIYGCDAFALYRLELKLANQKKSPKAKV…
>Gh_A05G1335
MGKGSRSNCKSASHKLFKDRAKNRVDDLQGMFLDLQFARKESRSVDVAVLEEQVHQMLREWKAELNEPSPASSLQQGGSLGSFSSDICRLLQLCEEEDDATSVLAAPKPEPNDQNLQVGDTAAFQEGYGVNQGQHERGFPLVDHCKDSPSGVRTMPINNLDEATQLEYHQFDLHQDFEHFYTGFNGTGFSGEDAMLHTSSYLPSICLPPSAFLGPKCALWDCPRPAQVLDWSQDYCSSFHAALAMNEGPPGMGPILRPGGIGLKDGLLFAALSAKAQGKDVGIPECEGAATAKSPWNAPELFDLSVLDGESIREWLFFDKPRRAFESGNRKQRSLPDYSGRGWHESRKQVMNEFGGLKRSYYMDPQPLNHFEWHLYEYEINKCDACALYRLELKLVDGK…
>Gh_A06G2036
MGKGSKNNCKSASHKLFKDKAKNRVDDLQGMFLDLQFARKESRGIDVAVLEEQLHQMLREWKAELNEPSPASSLQQVRTAFIGGSLGSFSSDICRLLQLCEEEDDATSILVVPKPEPNDQSLQVGDIAASQERYAVNQGQHECGFPLVDQCKESPSQVQSVHFGIVQDLLKAMNEGPPGMGPVLRPAGIGLKDGLLFAALSAKTQGKDVGIPECQGAATAKSLWNALELFDLLVLDGELIREWLFFDKPRRAFESGNRKQRSLPDYNGRGWHESRKQVMNEFGGLKRSYYMDPQPLNHFEWHLYEYEINKCDACALYRLELKLVDGKKSAKGKPVNDTVSYQHKHMGRLSDGFSSEKKCCFKGRTKVNAKIGVGNFFSHCKCSGTNE
>Gh_D02G1802
MQNNSSKNKCTSASHQQMVDNAKNRLNFLQEQFTDLQAARKEGRAGDVAVLEEQVYQNLREWKAELCTPSPASSLLGSLGSFSDDINRLLQLYEEEDDATSPLKEPAVLKPEIDDQSLNPSTLPVIPEDYFVTHEPQEQSFQGFDLCKVSTSANADINYQLDYHPFDLQQDFDHEHLLDANGTEDYVKDANSNMLPNISPPPSAFMGPKCALWDCTRPAQGSDWFQDYCSSFHATLALNEDPPGTTPILRPGGISLKDNLLLDAVRAKAQGKNVGIPQCEGAATMKSPWNATELFDLSLLEGEIIREWLFFDKPRRAFESGNRKQRSLPDYSGRGWHESRKQVMKEFAGQKRSYYMDPQPSGKYEWHLFEYEIYGCDAFALYRLELKLANQKKSPKAKV…
>Gh_D05G1504
MGKGSRSNCKSASHKLFKDRAKNRVDDLQGMFLDLQFARKESRSVDVAVLEEQVHQMLREWKAELNEPSPASSLQQGGSLGSFSSDICRLLQLCEEEDDATSVLAAPKPEPDDQNLQVGDTAAFQEVYGVNQGQHERGFPLVDHCKDSPSGVRTMPINNLDGATQLEYHQFDLHQDFEHFYTGFNGTGFSGEDAMLHTSSYLPSICLPPSAFLGPKCALWDCPRPAQALDWSQDYCSSFHAALAMNEGPPGMGPILRPGGIGLKDGLLFAALSAKAQGKDVGIPECEGAATAKSPWNAPELFDLSVLDGESIREWLFFDKPRRAFESGNRKQRSLPDYSGRGWHESRKQVMNEFGGLKRSYYMDPQPLNHFEWHLYEYEINKCDACALYRLELKLIDGK…
>Gh_D06G1413
MGKGSKNNCKSASHKLFKDKAKNRVDDLQGMFLDLQFARKESRGIDVAVLEEQLHQMLREWKAELNEPSPASSLQQGGSLGSFSSDICRLLQLCEEEDDATSILAVPKPEPNNQSLQVGDTAASQERYAVNQGQHECGFPLVDQCKESPSQVCTMSINSLEGATQLEYHQFDLDQDFEHFYTGYNGTEFCREDDAMPRTYSYLPSICPSPSAFLGPKCALWDCPRPAQGLGGCLDYCSSFHAALAMNEGPPGMGPVLRPGGIGLKDGLLFAALSAKTQGKDVGIPECQGAATAKSPWNAPELFDLLVLDGESIREWLFFDKPRRAFESGNRKQRSLPDYNGRGWHESRKQVMNEFGGLKRSYYMDPQPLNHFEWHLYEYEINKCDACALYRLELKLVDG…
>Gh_D06G2159
MNLVRKREQKTGLSQITTAVVCMSRKQVMNEFEGLKRSYYMDPQTLNRFKWHYYEYEINKCDACALYRLESKLVDGKKSAKGISANDTDTDGKTHGGVPMQ
>OsVOZ1
MKPEPPEEAVASPADLTVPQQPQSPGQGVLASGGGMLAPAAAAVFHDQMYYVNQELTVEDFLYDDNYKMYLPGYNSDVLNNLESTGQLEYPQFNLPQELPPNAYLDTSNCGQNAGDVFLHMSDLLNTMSPVPAAFLRPKCALWDCPRPAQGSERWQDYCSMYHADLAVKEEGPPGTMPVIRPRGIDLKDGPLFAALSAKIQGKHVGIPVCEGAATAKSPWNAPELFDLYIFEGESIREWLFFDKPRRAFESGNRKQRSLPDYNGRGWHESRKQVMKDFGGLKRSYYMDPQPSNSYEWHLYEYEINDCDAFALYRLEFKSSDAKKTAKSKLACNPLNEIQQQMVRLSADSPVENKRSARSRTKANPNDINSNIYLVQNTTVQGSIPNAYQAVSQPDQMTY…
>OsVOZ2
MAGDPAAGGDGGRGSSGGKGSSPSSSRHQQFRNLAKTRVDDLQEMFSGLQSARKESRSADAALLEEQVHHMLREWRAELNVPSPASSLQNSQSQGNNREASDPPSETLRLLQLAGAEEEDDATSKLVMPRSPMPMQSSHEGHNLSPVLQGGTMAGGAAELMVPRSPLQQMPSSHQSHGHGQDGGQNLQGEAVMGSTAATAAPHLGQGMQGDCGGMAGVTNAMFHDQLYYIDHELNIDDFLQDDDYKINLPGSNPDGPNTMQGIGQLEHQQYNLPLDLPPNSFVDANNSAQSSGDVFFHMSDLLTTMCPSPSQYLGPKCALWDCGRPVRGSDECQHYCNPYHAGLALNDDGLLGTRPVMRPRGIDLKDGPLFAALSAKVQGKNVGIPVCEGAATTKSPWN…
>Sb003G298100
MLGPGVARLLLPRPSLFPRPPTPTQQSGSQSQKENSAEHLACETEERTARERGERKTTTTPSIPLHFHPSSPPIAAATMGKGPSSRAGSRHHQFRARAMTRVDDLQEVFSGLQSARKDSRPADAAVLEAQLQQMLREWRSELSAPSPASSLQGNARELSDPPSDTLRLLQLAAAEEEDDATSKMVEQQQQQQQPPPPPPPPPPPSADQNQGHAQVRQDMKPEPREEAIDVAVEQPQPQLLSQGVLPNGAATASAVFHDQMYYVNQELTVEDFLYDDDYKIDLSGSNLDVLNNLEGIVQLEYPQFNFPQELAPNACLDMSNCGQSAGGVFLHMTDLLTTMTSAPSAFLKPKCALWDCPRPAIGSERWHDYCSMYHADLAVQEEGPPGTMPVIRPRGIDLK…
>Sb009G198100
MAGDPAAGGGGDAHPASGSKSSRSSTRHRQFRDRAKVRVDDLQEMFCGLQSARKESRSADAAVLEEQVHQMLREWRAELSVPSPASSLQNSQGNNREASDPPSDTLRLLQLVVPEEEDDATSKLLVPQSAQQAPPPHQSHDHGQDSRMANTDQQCEAMDGGTAPAQHSLGQGVEAGCGEVAAVANAMFNDQMYYIDQELSIDDFLCDDDYKINISGSNEDQFNNLHGIGQLEHQQFDLPLDLPPTHSYADANNSEQNAGDVFVHMSDLLTTIWPSPSQYLGPKCALWDCGRPVGGTEDSGDYCNPYHAGLALNDDGLLGTRPVMRPKGIDLKDGPLFAALIAKVQGKNVGIPVCGGAATSKSPWNAPELFDLSLLEGESLREWLFFDTPRRAFESGNRK…
>GRMZM2G062651
MAATPPLSWDASLQPRRSASSSGPAKRGGLLLGRYELGRLLGHDTFAKVYHARHADDTGETVAIKVLDKEKALRNGLVPHIKREIAILRHVRHPNIVRLFEVMATRSKIYFTMEFVRGGELFARVAKGRLKEDTARRYFQQLISAVGFCHAHGIFHRDLKPENLLVDERGDLKVSDFGLSAVADQFHPDGLLYTFCGTPSYVAPEVLARRGTKRIRLLRDALRPLVLAQRLLAAYARSGSLASRRRSRVLTIPSPPPSLDLTPPHVSAARADILVHGGRRGWVRHAEAFEALPKERATNRGKFAALQQSIQSYLGVCGPFLPSPPSHWDLVIASRGLQQRARSSRRLGQLGACSTGRRPSWCLVLQPLRLTIETKHMYYIECELSVDDFLCVDDYKINI…
>GRMZM2G094081
MTSAPSAFLKPKCALWDCLRPAVGSERWHDYCSMYHADLAVQEEGPPGTMPVIRPRGIDLKDGPLFTALSAKNIRKKMLGSLSVKELPLQSLRGMHLPFCTIAELFDLYIFEGESIREWLFFDKPRRAFVSGNRKQRSLLDYGGRGWHESRKQAMKDFGGLKRSYYMDPQPSNSYEWHLYEYEINECDAFALYRLEFKSSDAKKTVKSKLVCNPMNEIQQQMVRLSANSPVDNKRTARGRPHANPTDVDTNIYSVPNTTAQANVPNAFQPGSEVDQMTYLNGSVVYGPHLSYGYSTERSYFYWNSADGT
>GRMZM2G111696
MAGDPAAGVGGNAHPASGSKSSRSSTRHRQFRDRAKVRVDDLQEMFCGLQSARKESRSADAAVLEEQVHQMLREWRAELSVPSPASSLQNSQGNNREASDPPSDTLRLLQLAVPEEEDDASSKLLVPPSRQTHEHGQDSRMANTDQQCEAIDGGTAPAQHSLGQGVDGDCGEVSSVANAMFNHRMYYTDYELNIDDFLCGDGYKINISGSNEDQFNNLHGIGQLGHQQFDLPLDLPPTHSYADANNSEQNTGDVFVHMSDLLTTIWPSPSQYLGPKCALWDCGRPAGGTEDSGDYCNPYHAGLALNDDGLLGIRPVMRPRGIDLKDGPLFAALIAKVQGKNVGIPVCGGAATSKSPWNAPELFDLSLLEGESLREWLFFDTPRRAFESGNRKQRSLPDY…
>GRMZM2G156016
MGKVPSSRAGSRHQQFRARAMTRVDDLQEVFSGLQSARKDSRPTDAAILEAQLQQMLREWRSELSAPSPASSLQGNARELSDPPSDTLRMLQLAAAEEEDDATSKMVEQQQQPPPPANQNQGHAQVCQDMKREPREEAVDVAVEKPQPLSQGVLLNGAATASAVFHDQELTVEDFLYDDDYKIDLSGSNLDVLNNLEGIVQLEYPQLNLPQELAPNVYIDMSYCGQNAGGVLLHMTDLFTTMTSAPSAFLKPKCALWDCPRPAVGSERWHDYCSMYHADLAVQEEGPPGTMPVIRPRGIDLKDGPLFAALSAKIQGKNVGIPICEGAATAKSPWNAPELFDLYIFEGESIREWLFFDKPRRAFVSGNRKQRSLPDYGGRGWHESRKQAMKDFGGLKRSY…
>GRMZM2G158717
MAGDPAAGVGGNAHPASGSKSSRSSTRHRQFRDRAKVRVDDLQEMFCGLQSARKESRSADAAVLEEQVHQMLREWRAELSVPSPASSLQNSQGNNREASDPPSDTLRLLQLAVPEEEDDASSKLLVPPSRQTHEHGQDSRMANTDQQCEAIDGGTAPAQHSLGQGVDGDCGEVSSVANAMFNHRMYYTDYELNIDDFLCGDGYKINISGSNEDQFNNLHGIGQLGHQQFDLPLDLPPTHSYADANNSEQNTGDVFVHMSDLLTTIWPSPSQYLGPKCALWDCGRPAGGTEDSGDYCNPYHAGLALNDDGLLGIRPVMRPRGIDLKDGPLFAALIAKVQGKNVGIPVCGGAATSKSPWNAPELFDLSLLEGESLREWLFFDTPRRAFESGNRKQRSLPDY…
>GRMZM2G449165
MTHETTAVSVSRCYWTALSALTSTDALIRMLGPAVAFPKAADPDDDPTKWQPENSAEHLACETKDGAPEEGKGKQPPRPRPFRSTSTRAQRSRRRMRMRMGKGPSSRAGSRHRQFRARAMTRVDDLQEVFSGLQSARKDSRSADAAVLEAQLQQMLREWRSELSDPSPASSLQGNARELSDPPSDTLRLLQLVVAEEEDDATSKMVEQQQQQPPPPLPANRSQGHAHVVCQGMKPEPREEAVDVAVDQPQLLSQGVLPNGAATASAMFHDQLYYVNQELTVEDFLYDDDYKIDLSGSNLDVINNLEGIVQLEYPDHNLPQGLAPNAYLDMNSCGQSAGAVFLHMPDLLTTMTSAPSAFLKPKCALWDCPRPAIGSERWHNYCSMYHADLAVQEEGPPGT…
>GmVOZ2B
MMRESFKGKGGSSSLQSMKEKEKHLVEKIQGIFNSLQCARKEGRGNDIVIFEEQMHQLLREWKAELESPANSLADGSFGSFPSELAQMLLGTEEKDDATSPLTKPVPLKNEILTNNISDINFQYFQEKHFNDNQPLGHTFEGSASTLYNNAYNSSYMTQLDYHPFTLNQDMGHNSNLLGQFDLYHDLRHNTEMKNNSESTQFSLEGFDCSQFFEADDNVQHGENIIPNILPNICPPPSAFLAPKCALWDCFRPAQGVEWCQNYCSSCHELLANNEGLPGMTPILRPWGIGVKDGPLFAAVLAKTQGKEVGIPSCEGAASTKSPWNAPEFFDLSFLEGETVREWLFFDKPRRAFESGNRKQRSLPDYSGRGWHESRKQVMKEHGGQKRSYYMDPQPLSYL…
>GmVOZ1A
MKKVPKNSCKSASHRLFKDKAKNRVDDLQLMFLDLQFARKESRTVDAVVLEEQVHQMLREWKAELNEPSPASSLQQGGSLGSFSTDICRLLQLCEEEDDASSPLAAPKPEPNDQTLQAGGKVMFQEGQQQHYFPLVDECKHSTSSVQNVAANNPDGHALEYHQFDLHQDYDHGLYTGFNGTGYCEEDAIPHISSYLPSICPPPSAFLGPKCALWDCPRPAQGLDWCQDYCSSFHAALALNEGPPGMAPVLRPGGIGLKDNLLFAALSAKAQGKDVGIPECEGAATAKSPWNAPELFDLSVLEGETIREWLFFDKPRRAFESGNRKQRSLPDYSGRGWHESRKQVMNEFGGLKRSYYMDPQPLNHFEWHLYEYEISKCDACALYRLELKLVDGKKNSKTK…
>GmVOZ1G
MKKISKSSCKSASHRLFKDKARNHVDDLQVMFLDLQFARKESRTIDAALLEEQVHQMLREWKAELNETSPASSLQQGGSLGSFSTDVYRLLQLCEEEDDATSPLVAPKSEPNDQIMQAGAKVIVQEGQHQQEFRLLKECKHSTVGVPNIAANNLDGTALEYHQFDIKDLDHSFYAGTGFCEEGGVPHISSYLPSVCPPPSAFLGPKCALWDCPRPVQGLDWCQDYCSSFHATLALNEGPPGMTPVLRPGGIGLKDNLLFAALGAKAQGKVVGIPECEGAATAKSPWNAPELFDTCVLEGETIREWLFFDKPRRAFESGNRKQRSLPDYSGRGWHESRKQVMNEFGGLKRSYYMDPQPLNLFEWHLYEYEISKCDARALYRLELKLVDGKKSSKAKIVVT…
>GmVOZ1E
MKKISKSSCKLASHRLFKDKARNHVDDLQVMFLDLQFARKESRTIDAALLEEQVHQMLREWKAELNEPSPASSLQQGGSLGSFSTDVYRLLQLCEEEDDATSPLVAPKPEPNDQIMQAGAKVIVQEGQHQQELLLLKECKPFTVGFPNLDGTALEYHQFDINKDMDDSFYAGTGFCEEGRVPHISSYLPSVCPPPSAFLGPKCALWDCPRPVQGLDWCQDYCSSFHAALALNEGPPGMTPVLRPGGIGLKDNLLFAALSAKAQGKVVGIPECEGAATAKSPWNAPELFDICVLEGETIREWLFFDKPRRAFESGNRKQRSLPDYSGRGWHESRKQVMNEFGGLKRSYYMDPQPLNLFEWHLYEYEISKCDVCALYRLELKLVDGKKSSKAKIVTGDSVA…
>GmVOZ2D
MMRESSKGVGGSSSLQSMKEKEKHLVEKIQGIFNSLQCARKEGRGNDMVIFEEQMHQLLREWKAELESPANSLADGSFGSFPSELAQMLLGSEDKDDATSPLTKPVPLKNEIHTNNISDGNFQFFQEKHFDDNQPLGHTFEGSASTLYNNAFNSSDMTQLDYHPFSLNQDMDHKPEGLIGQLDLYQDLRHNTEMKNSESTQFSLEGFDCSQFFEADDNVQHGENIIPNILPNICPPPSAFLAPKCALWDCFRPAQGVEWCQNYCSSCHELLANNEGLPGMTPILRPGGIGVKDGPLFDAVLAKTQGKEVGIPSCEGAASTKSPWNAPEFFDLSFLEGETVREWLFFDKPRRAFESGNRKQRSLPDYSGRGWHESRKQVMKEHGGQKRSYYMDPQPLSYL…
>GmVOZ1C
MKKVPKNSCKSASHRLFKDKAKNRVDDLQLMFLDLQFARKESRTVDAAVLEEQVHQMLREWKAELNEPSPASSLQQGGSLGSFSTDICRLLQLCEEEDDASSQLAAPKPEPNDQTLQVGGKVMFQEGQQQHDFPFVDECKHFTSSVQNVAANNPDGHDLEYHQFDLHQDYDHGFYTGFNGTGYCEEDAIPHISSYLPSICPPPSAFLGPKCALWDCPRPAQGLDWCQDYCSSFHAALALNEGPPGMAPVLRPGGIGLKDNLLFAALSAKAQGKDVGIPECEGAATAKSPWNAPELFDLSVLEGETIREWLFFDKPRRAFESGNRKQRSLPDYSGRGWHESRKQVMNEFGGLKRSYYMDPQPLNHFEWHLYEYEISKCDACALYRLELKLVDGKKNSKTK…
>Bv8_182380_cpjk.t1
MRKGLKRNGCKSVSHQLFKDRAKNRVDDLQMIFSDLQSARKDSRTVDAAVLEEQVYLMLREWKSELNEPSPASSLQNDSLGTFSSDIYRLLHLCDEEDDATSPFELPLPKPEPDVQKCQVGDAIGFLEGPDIKPGSQEQNFSPVDQCKGAPGFRSSTATNLEMANQLDYNQYNLHLDLENHYFGGYNGVDVGALYANPISGFMPNVCPPPAAFLGPKCALWDCPRPAQGSDWWQDYCSSFHASLALNEGPPGMSPVLRPGGIGLKDGLLFAALSAKVQGKDVGIPECEGAATAKSPWNAPELFDLSVLEGETIREWLFFDKPRRAFESGNRKQRSLPDYSGRGWHESRKQVMDEFSGLKRSYYMDPQPLNNYEWHLYEYEINKCDVCALYRLELKLVDR…
>Bv9_209290_ninc.t1
MGKDSKNCKQPSHKLLKDQAKNRVEDLQSMLNELHLARKDSRAVDVATLEEQLNQILREWKAELDEPTPASSLLEDSLGSFSKELGQLLQQFEVEDDATSPLTAAPPIMRHDNATRTHALADSGRDDEVCYLNHTNQQQSFQDYQNHTPQQHKFLGSENHTLQQHQFQGFASHLSQYDFPGFDNHTPQHHELIQFENRTSESQDYQGFEHCNGVAAPVQGRMINNFEASGPHNMVANNFNMTSQLEFIHLDKHQNLENEIFINASGIEHWGMDDLSDFSGVLPNVNPPPSAFLGPICALWDCARPTQVSEFCKNYCSKFHADLAVEECPPGTSPILRPGGIGLKDGPLFAALRSKVEGKNVGIPECLGAATAKSPWNAPELFDFSILEGEKVREWLFFD…
>Sp_014540_zkxz.t1
MGKDSKNNRQPSHLLLKDQAKNRIEDLQSVINEIQVARKESRAGDVVTLEEQVNQILREWKDDLEKSTPASSLNEDSLGSFSKELGQLLQQFDVEDDATSPLTVPHNMRHGDATGAFAVSNSGRDEEVCYLNFTPQQQNFQGFQDHTPQQHEFQGFQSHIPQHEFPGFDSHPPQHHELPGFENHKPESQDYQGFENCNGVATTVQGSMINNFEPSDVHNMVPNNFSMMTQLDFLPLDEHQNLDSEIFISSSGIENWGMDVFSDFSSNVNPPPSAFLGPKCALWDCVRPAKSTEICRNYCSGFHAELAVKECPPGSCPILRPGGIGLKDGPLFVALKSKLEGKDVGIPECLGAASAKSPWNTPELFDISISEGEKIREWLFFDKPRKAFETGNRKQRSLP…
>Sp_174540_pitr.t1
MRKGLKRNGCKSASHQLFKDRAKNRVDDLQMIFSDLQSARKDSRTVDAAVLEEQVYLMLREWKSELNEPSPAPSVQNDSLGTFSSDIYRLLHLCDEEDDATSPFELPLPKSEPDVQKFQAVDAIGFQEGPEVKPGSQEPNFSSVDQCKGSPGFRSLTTTNMEMANQLDYNQFNLHVDLEHHYFGGYSGVDVGALYAHPISGFLPNVCPPPSAFLGPKCALWDCPRPAQGSDWWQDYCSSFHATLALNEGPPGMTPVLRPGGIGLKDGLLFAALSAKVQGKDVGIPACEGAATAKSPWNAPELFDLLVLEGETIREWLFFDKPRRAFESGNRKQRSLPDYSGRGWHESRKQVMDEFNGLKRSYYMDPQPLNNYEWHLYEYEINKCDVCALYRLELKLVDR…
