# Supplementary material for: Genome-Wide Analysis and Expression Profiles of the VOZ Gene Family in Quinoa (Chenopodium quinoa)
Source: Genes (Basel). 2022 Sep 21;13(10):1695. doi: 10.3390/genes13101695 (PMC9601790; doi:10.3390/genes13101695)
Supplement: Supplementary file 1 [file genes-13-01695-s001.zip › Table S2. Secondary structure characteristics of CqVOZ proteins.xlsx]

## Sheet: Sheet1
Table S2. Secondary structure characteristics of CqVOZ proteins
Name	Alpha Helix (%)	Extended Strand (%)	Random Coil (%)
CqVOZ1	31.2	11.16	57.64
CqVOZ2	25.86	13.98	60.15
CqVOZ3	27.87	13.45	58.68
CqVOZ4	26.3	15.16	58.54
